# Supplementary material for: Short-term cognitive impacts of electronic gaming machines with and without a skill-based component: A comparative laboratory study
Source: Front Psychiatry. 2022 Aug 26;13:979694. doi: 10.3389/fpsyt.2022.979694 (PMC9462663; doi:10.3389/fpsyt.2022.979694)
Supplement: Supplementary file 1 [file Data_Sheet_1.ZIP]

Archive with 9 entries (9 files):
- cleandata.dta
- __MACOSX/._cleandata.dta
- do - Tables and Figure 2.do
- __MACOSX/._do - Tables and Figure 2.do
- immersion_data.rds
- __MACOSX/._immersion_data.rds
- plots.R
- __MACOSX/._plots.R
- understanding_data.rds
