# Supplementary material for: Short-term cognitive impacts of electronic gaming machines with and without a skill-based component: A comparative laboratory study
Source: Front Psychiatry. 2022 Aug 26;13:979694. doi: 10.3389/fpsyt.2022.979694 (PMC9462663; doi:10.3389/fpsyt.2022.979694)
Supplement: Supplementary file 1 [file Data_Sheet_1.ZIP › do - Tables and Figure 2.do]

use "cleandata.dta"

 * Create outcome variables for sgm and egm separately
 gen intention_sgm = intention_factor if played_sgm ==1
 gen intention_egm = intention_factor if played_sgm ==0
 
 * Create and label difference variables
	gen delta_control = IBQ5_post - IBQ5
	gen delta_skill = IBQ6_post - IBQ6
	label variable delta_control "How much control do you think that you have (machine outcome)?"
	label variable delta_skill "How much do you think a player’s skill impacts (machine outcome)?"
	label define playedsgm 0 "Played EGM" 1 "Played SGM"
	label values played_sgm playedsgm
	gen delta_gbq2 = GBQ2_post - GBQ_2
	gen delta_gbq3 = GBQ3_post - GBQ_3
	gen delta_gbq8 = GBQ2_post - GBQ_8
	gen delta_gbq11 = GBQ11_post - GBQ_11
	label variable delta_gbq2 "My knowledge and skill in gambling contribute to (winning money)"
	label variable delta_gbq3 "My choices or actions affect the game on which I am betting."
	label variable delta_gbq8 "My gambling wins are evidence that I have skill and knowledge related to gambling."
	label variable delta_gbq19 "I have more skills and knowledge related to gambling than most people who gamble."

 * T-tests of control, skill, and gamblers belief questionnaire items 2 & 3
	ttest delta_control, by(played_sgm) unequal welch
	ttest delta_skill, by(played_sgm) unequal welch
	ttest delta_gbq2, by(played_sgm) unequal welch
	ttest delta_gbq3, by(played_sgm) unequal welch

* Factor analysis of skill and control variables
	factor IBQ5 IBQ6 GBQ_2 GBQ_3 GBQ_19
	alpha IBQ5 IBQ6 GBQ_2 GBQ_3 GBQ_19
	alpha IBQ5 IBQ6 GBQ_2 GBQ_3 

*Figure 2
	label define playedsgm 0 "Played EGM" 1 "Played SGM", replace
	label values played_sgm playedsgm
	graph box  delta_control delta_skill , over(played_sgm) saving(part1, replace)  legend(position(6)) ytitle("Change in Pre-Post Item Response Value") title("Erroneous Estimates and Irrational Beliefs Questionnaire Items")
	graph box  delta_gbq2 delta_gbq3, over(played_sgm) saving(part2, replace)  legend(position(6)) ytitle("Change in Pre-Post Item Response Value") title("Gambler's Beliefs Questionnaire Items")
	graph combine part1.gph part2.gph, 

*Remove redundant variable from immersion score
gen immersion_less31 = immersion-IMQ31

*Stepwise regression model
	est clear
	stepwise, pe(.05):regress intention_factor gambling_depth gambling_breadth  pgsi_score gaming_depth gaming_breadth  immersion_less31 preGBQ game_played_understanding age gender household if played_sgm == 1, robust
	eststo
	stepwise, pe(.05):regress intention_factor gambling_depth gambling_breadth  pgsi_score gaming_depth gaming_breadth  immersion_less31 preGBQ game_played_understanding age gender household  if played_sgm == 0, robust
	eststo		
	esttab est1 est2  using stepwise_reg_table.rtf, replace ar2   not  title("Step-wise regression output")  collabels("Imtention") compress  nogap
		
*Bivariate tests 
**Understanding
    estpost ttest GUQ1*, by(played_sgm)     welch
esttab  , replace nomtitle nonumbers noobs  cells("mu_1(fmt(3)) mu_2(fmt(3)) b(fmt(3)) se(fmt(3)) t(fmt(3)) p(fmt(3))")
**Immersion
   estpost ttest IMQ*, by(played_sgm)     welch
esttab  , replace nomtitle nonumbers noobs  cells("mu_1(fmt(3)) mu_2(fmt(3)) b(fmt(3))  t(fmt(3)) p(fmt(3))")
