# Supplementary material for: Short-term cognitive impacts of electronic gaming machines with and without a skill-based component: A comparative laboratory study
Source: Front Psychiatry. 2022 Aug 26;13:979694. doi: 10.3389/fpsyt.2022.979694 (PMC9462663; doi:10.3389/fpsyt.2022.979694)
Supplement: Supplementary file 1 [file Data_Sheet_1.ZIP › plots.R]

library(fun)
library(ggpubr)
library(haven)
library(reshape2)
library(plyr)
library(tidyverse)

understanding_data <- readRDS("understanding_data.rds")

plotdata <- melt(understanding_data, id.vars="played_sgm")
plotdata$SGM <- ifelse(plotdata$played_sgm > 0,
                 c("SGM"), c("EGM"))
plotdata$ques <- plotdata$variable
plotdata$ques <- revalue(plotdata$ques,
                         c("GUQ1a" = "*Skill over 1 hour",
                           "GUQ1b" = "**Skill over 50 hours",
                           "GUQ1c" = "Jackpots are random",
                           "GUQ1d" = "**Small wins are random",
                           "GUQ1e" = "All lose over long term",
                           "GUQ1f" = "*Outcomes are random",
                           "GUQ1g" = "***I understand skill impact",
                           "GUQ1h" = "**Practice improves outcomes",
                           "GUQ1i" = "Extent all skill vs all chance",
                           "GUQ1j" = "Extent control over winning"
                        ))

names(plotdata)[4] <- "Condition"

ggerrorplot(plotdata, x = "ques", y = "value",
            desc_stat = "mean_se",
            orientation = "horiz",
            xlim = c(1, 5),
            color = "Condition", palette = "Paired",
            position = position_dodge(.45) ,
            add = "mean",
            ylab = "Likert Scale Means and Standard Errors", xlab = ""
            , title = "")

ggsave(
  plot1,
  plot = last_plot(),
  device = jpeg,
  width=30,
  units = "cm",
  dpi =300)


immersion_data <- readRDS("immersion_data.rds")
plotdata <- melt(immersion_data, id.vars="played_sgm")
plotdata$SGM <- ifelse(plotdata$played_sgm > 0,
                       c("SGM"), c("EGM"))
plotdata$ques <- plotdata$variable
plotdata$ques <- revalue(plotdata$ques,
                         c("IMQ1" = "Extent game held your attention?",
                           "IMQ2" = "Extent you felt focused on game?",
                           "IMQ3" = "***How much effort did you put into playing?",
                           "IMQ4" = "Feel you were trying your best?",
                           "IMQ5" = "Extent you lost track of time?",
                           "IMQ6" = "Extent you were aware of real world?",
                           "IMQ7" = "Extent you forgot about everyday concerns?",
                           "IMQ8" = "Extent you were aware of surroundings?",
                           "IMQ9" = "Extent you noticed events around you?",
                           "IMQ10" = "Feel urge to stop and see around?",
                           "IMQ11" = "Feel interacting with game environment?",
                           "IMQ12" = "Feel separated real world?",
                           "IMQ13" = "Feel experiencing game?",
                           "IMQ14" = "Sense of being in game over real world?",
                           "IMQ15" = "So involved unaware of controls?",
                           "IMQ16" = "Feel moving according to own will?",
                           "IMQ17" = "***Find game challenging?",
                           "IMQ18" = "Wanted to give up?",
                           "IMQ19" = "Extent feel motivated while playing?",
                           "IMQ20" = "***Extent find game easy?",
                           "IMQ21" = "Extent felt making progress?",
                           "IMQ22" = "***How well do you think you performed?",
                           "IMQ23" = "Extent feel emotionally attached?",
                           "IMQ24" = "Extent interest in game event progress?",
                           "IMQ25" = "*How much did you want to win the game?",
                           "IMQ26" = "***Were you in suspense about win/lose game?",
                           "IMQ27" = "So involved wanted to speak to game?",
                           "IMQ28" = "*Extent enjoyed graphics and imagery",
                           "IMQ29" = "How much enjoyed playing the game?",
                           "IMQ30" = "Disappoint that the game ended?",
                           "IMQ31" = "Would you like to play the game again?"
                         ))

names(plotdata)[4] <- "Condition"

ggerrorplot(plotdata, x = "ques", y = "value",
            desc_stat = "mean_se",
            orientation = "horiz",
            xlim = c(1, 5),
            color = "Condition", palette = "Paired",
            position = position_dodge(.45) ,
            add = "mean",
            ylab = "Likert Scale Means and Standard Errors", xlab = ""
            , title = "")
